# Supplementary material for: Banning new gas boilers as a no-regret mitigation option
Source: Nat Commun. 2025 Jan 2;16:49. doi: 10.1038/s41467-024-55427-z (PMC11696083; doi:10.1038/s41467-024-55427-z)
Supplement: Supplementary file 4 — Source Data [file 41467_2024_55427_MOESM4_ESM.xlsx]

## Sheet: Figure 1
Subfigure a
Heater	Scenario	2019	2030	2050
Direct electric	Ban	33.1703	29.2053	21.5988
Direct electric	Reference	33.1703	25.2394	14.3502
Heat pump	Ban	4.5453	16.6591	40.2807
Heat pump	Reference	4.5453	12.7797	28.5484
Natural gas	Ban	118.492	70.9259	1.67015
Natural gas	Reference	118.492	98.3646	59.1417
Oil fuel	Ban	34.6377	10.8321	0
Oil fuel	Reference	34.6377	10.8321	0
Wood fuel	Ban	69.8353	84.0015	76.541
Wood fuel	Reference	69.8353	73.6937	60.4139
District heating	Ban	10.5315	15.6283	19.9801
District heating	Reference	10.5315	15.6794	20.168
Subfigure b
Heater	Scenario	2019	2030	2050
Direct electric	Ban	8.92306	8.50558	7.83557
Direct electric	Reference	8.92306	7.41236	5.24453
Heat pump	Ban	1.58076	7.41615	20.9491
Heat pump	Reference	1.58076	6.07255	16.5601
Natural gas	Ban	11.9711	8.12481	0.591662
Natural gas	Reference	11.9711	11.1672	8.76256
Oil fuel	Ban	3.06443	1.13892	0
Oil fuel	Reference	3.06443	1.13891	0
Wood fuel	Ban	1.53151	4.05141	6.10686
Wood fuel	Reference	1.53151	3.44595	4.91768
District heating	Ban	1.26449	2.33109	4.12901
District heating	Reference	1.26449	2.33103	4.12731

## Sheet: Figure 2
Subfigure a
offshore	-5.77654
pv	-6.30396
battery	-3.12302
peaking plants	11.5387
pyrogazification	-0.744914
Subfigure b
Generation offshore (TWh)	-26.9244
Generation pv (TWh)	-8.96421
Generation nuclear (TWh)	32.3095
Generation pyrogazification (TWh)	-6.52544
Consumption Wood (TWh)	-1.29289

## Sheet: Figure 3
	First order	Total order
Heater policy	0.0472554	0.218547
Insulation policy	0.0686582	0.262567
Technical progress heat-pumps	0.00353027	0.0662001
Heat-pump price elasticity	0.0162659	0.136356
Biogas potential	0.541591	0.792974
Renewable potential	0	0.00154706
Other electricity demand	4.95328e-06	0.00292266
Carbon budget	0.00803387	0.0899292
Gas prices	0.00523349	0.0772049

## Sheet: Figure 4
	Reference scenario	25th percentile	75th percentile
Investment heater costs	28.1573	6.59211	44.6907
Investment insulation costs	-0.944238	-2.64016	2.65565
Investment electricity costs	-8.57931	-22.8711	1.21463
Functionment costs	-10.7618	-16.0264	-1.84761
Total costs	7.87189	-16.1436	26.6119

## Sheet: Figure 5
Housing type	Occupancy status	Income tenant	Type	0
Multi-family	Owner-occupied	C1	Insulation	-0.000129851
Multi-family	Owner-occupied	C1	Subsidies insulation	5.46088e-05
Multi-family	Owner-occupied	C1	Heater	0.00333392
Multi-family	Owner-occupied	C1	Subsidies heater	-0.00540134
Multi-family	Owner-occupied	C1	Energy	-0.00215559
Multi-family	Owner-occupied	C1	Taxes	0.00312513
Multi-family	Owner-occupied	C2	Insulation	-0.0002358
Multi-family	Owner-occupied	C2	Subsidies insulation	8.15035e-05
Multi-family	Owner-occupied	C2	Heater	0.00207111
Multi-family	Owner-occupied	C2	Subsidies heater	-0.00291846
Multi-family	Owner-occupied	C2	Energy	-0.00124837
Multi-family	Owner-occupied	C2	Taxes	0.00186987
Multi-family	Owner-occupied	C3	Insulation	-0.000199838
Multi-family	Owner-occupied	C3	Subsidies insulation	6.04737e-05
Multi-family	Owner-occupied	C3	Heater	0.00125732
Multi-family	Owner-occupied	C3	Subsidies heater	-0.00123168
Multi-family	Owner-occupied	C3	Energy	-0.000716046
Multi-family	Owner-occupied	C3	Taxes	0.0013203
Multi-family	Owner-occupied	C4	Insulation	-0.000139722
Multi-family	Owner-occupied	C4	Subsidies insulation	3.74287e-05
Multi-family	Owner-occupied	C4	Heater	0.000894348
Multi-family	Owner-occupied	C4	Subsidies heater	-0.000878487
Multi-family	Owner-occupied	C4	Energy	-0.000515806
Multi-family	Owner-occupied	C4	Taxes	0.000946925
Multi-family	Owner-occupied	C5	Insulation	-7.34096e-05
Multi-family	Owner-occupied	C5	Subsidies insulation	1.83057e-05
Multi-family	Owner-occupied	C5	Heater	0.000413836
Multi-family	Owner-occupied	C5	Subsidies heater	-0.000249221
Multi-family	Owner-occupied	C5	Energy	-0.000226024
Multi-family	Owner-occupied	C5	Taxes	0.000506571
Multi-family	Privately rented	C1	Insulation	6.49905e-06
Multi-family	Privately rented	C1	Subsidies insulation	-1.46552e-05
Multi-family	Privately rented	C1	Heater	0.000824671
Multi-family	Privately rented	C1	Subsidies heater	-0.00142672
Multi-family	Privately rented	C1	Energy	-0.000872337
Multi-family	Privately rented	C1	Taxes	0.00312242
Multi-family	Privately rented	C2	Insulation	1.33388e-05
Multi-family	Privately rented	C2	Subsidies insulation	-1.43509e-05
Multi-family	Privately rented	C2	Heater	0.000631719
Multi-family	Privately rented	C2	Subsidies heater	-0.000907736
Multi-family	Privately rented	C2	Energy	-0.000565553
Multi-family	Privately rented	C2	Taxes	0.00186785
Multi-family	Privately rented	C3	Insulation	1.47804e-05
Multi-family	Privately rented	C3	Subsidies insulation	-1.30048e-05
Multi-family	Privately rented	C3	Heater	0.000443689
Multi-family	Privately rented	C3	Subsidies heater	-0.000617401
Multi-family	Privately rented	C3	Energy	-0.000393736
Multi-family	Privately rented	C3	Taxes	0.00131949
Multi-family	Privately rented	C4	Insulation	1.43785e-05
Multi-family	Privately rented	C4	Subsidies insulation	-1.09137e-05
Multi-family	Privately rented	C4	Heater	0.000337291
Multi-family	Privately rented	C4	Subsidies heater	-0.000434736
Multi-family	Privately rented	C4	Energy	-0.000286641
Multi-family	Privately rented	C4	Taxes	0.000946388
Multi-family	Privately rented	C5	Insulation	1.58949e-05
Multi-family	Privately rented	C5	Subsidies insulation	-9.61389e-06
Multi-family	Privately rented	C5	Heater	0.000225138
Multi-family	Privately rented	C5	Subsidies heater	-0.000243116
Multi-family	Privately rented	C5	Energy	-0.00017718
Multi-family	Privately rented	C5	Taxes	0.000506306
Single-family	Owner-occupied	C1	Insulation	-0.00010379
Single-family	Owner-occupied	C1	Subsidies insulation	3.37468e-06
Single-family	Owner-occupied	C1	Heater	0.000766668
Single-family	Owner-occupied	C1	Subsidies heater	-0.00315619
Single-family	Owner-occupied	C1	Energy	-0.00152374
Single-family	Owner-occupied	C1	Taxes	0.00305269
Single-family	Owner-occupied	C2	Insulation	-7.0185e-05
Single-family	Owner-occupied	C2	Subsidies insulation	6.45467e-06
Single-family	Owner-occupied	C2	Heater	0.000879326
Single-family	Owner-occupied	C2	Subsidies heater	-0.00122654
Single-family	Owner-occupied	C2	Energy	-0.0010623
Single-family	Owner-occupied	C2	Taxes	0.00182741
Single-family	Owner-occupied	C3	Insulation	-4.2342e-05
Single-family	Owner-occupied	C3	Subsidies insulation	-9.81026e-06
Single-family	Owner-occupied	C3	Heater	0.000658022
Single-family	Owner-occupied	C3	Subsidies heater	-0.000547504
Single-family	Owner-occupied	C3	Energy	-0.000656292
Single-family	Owner-occupied	C3	Taxes	0.00129422
Single-family	Owner-occupied	C4	Insulation	-4.53907e-05
Single-family	Owner-occupied	C4	Subsidies insulation	-2.20519e-06
Single-family	Owner-occupied	C4	Heater	0.000490208
Single-family	Owner-occupied	C4	Subsidies heater	-0.000385208
Single-family	Owner-occupied	C4	Energy	-0.000474902
Single-family	Owner-occupied	C4	Taxes	0.000928816
Single-family	Owner-occupied	C5	Insulation	-4.22515e-05
Single-family	Owner-occupied	C5	Subsidies insulation	2.68467e-06
Single-family	Owner-occupied	C5	Heater	0.000299052
Single-family	Owner-occupied	C5	Subsidies heater	-0.000130384
Single-family	Owner-occupied	C5	Energy	-0.000232175
Single-family	Owner-occupied	C5	Taxes	0.00049762
Single-family	Privately rented	C1	Insulation	0.000351285
Single-family	Privately rented	C1	Subsidies insulation	-0.00011428
Single-family	Privately rented	C1	Heater	0.000905252
Single-family	Privately rented	C1	Subsidies heater	-0.00112794
Single-family	Privately rented	C1	Energy	-0.000943641
Single-family	Privately rented	C1	Taxes	0.00307355
Single-family	Privately rented	C2	Insulation	0.000208184
Single-family	Privately rented	C2	Subsidies insulation	-6.62569e-05
Single-family	Privately rented	C2	Heater	0.000494227
Single-family	Privately rented	C2	Subsidies heater	-0.000616428
Single-family	Privately rented	C2	Energy	-0.000542423
Single-family	Privately rented	C2	Taxes	0.00183712
Single-family	Privately rented	C3	Insulation	0.000149241
Single-family	Privately rented	C3	Subsidies insulation	-4.52878e-05
Single-family	Privately rented	C3	Heater	0.000310413
Single-family	Privately rented	C3	Subsidies heater	-0.000383376
Single-family	Privately rented	C3	Energy	-0.00036547
Single-family	Privately rented	C3	Taxes	0.00129815
Single-family	Privately rented	C4	Insulation	0.000114178
Single-family	Privately rented	C4	Subsidies insulation	-3.38673e-05
Single-family	Privately rented	C4	Heater	0.000265887
Single-family	Privately rented	C4	Subsidies heater	-0.000269435
Single-family	Privately rented	C4	Energy	-0.000271447
Single-family	Privately rented	C4	Taxes	0.000931248
Single-family	Privately rented	C5	Insulation	6.56302e-05
Single-family	Privately rented	C5	Subsidies insulation	-1.79644e-05
Single-family	Privately rented	C5	Heater	0.000195741
Single-family	Privately rented	C5	Subsidies heater	-0.000148521
Single-family	Privately rented	C5	Energy	-0.000159363
Single-family	Privately rented	C5	Taxes	0.000498709

## Sheet: Supplementary Figure 1
	First order	Total order
Heater policy	0.0475881	0.218514
Insulation policy	0.0685154	0.262219
Technical progress heat-pumps	0.00359092	0.0648497
Heat-pump price elasticity	0.0159811	0.134995
Biogas potential	0.54266	0.793887
Renewable potential	5.28738e-08	0.000206149
Other electricity demand	3.00577e-06	0.00158154
Carbon budget	0.00791224	0.0889192
Gas prices	0.00516456	0.0758529

## Sheet: Supplementary Figure 3
Subfigure a
date	nuclear	wind	pv	hydro	battery charging	battery discharging	phs discharging	phs charging	peaking plants	electrolysis	methanation
2006-01-26	29	57.3988	0	4.39159	0	0	0	0	1.34591	0	0
2006-01-26 01:00:00	29	58.0394	0	3.86575	0	0	0	0	0.0717963	0	0
2006-01-26 02:00:00	29	58.6669	0	3.71648	0	0	0	0	0	-4.87659	0
2006-01-26 03:00:00	29	58.9953	0	3.79834	0	0	0	0	0	-6.83074	0
2006-01-26 04:00:00	29	59.847	0	3.79641	0	0	0	0	0	-7.13209	0
2006-01-26 05:00:00	29	60.9727	0	3.87923	0	0	0	0	0	-6.73827	0
2006-01-26 06:00:00	29	63.1484	0	3.96013	0	0	0	0	0	-4.66978	0
2006-01-26 07:00:00	29	65.3596	3.23393	4.60635	0	0	0	0	0	-4.62339	0
2006-01-26 08:00:00	29	67.0187	15.671	4.98098	0	0	0	-5.79126	0	-13.2667	0
2006-01-26 09:00:00	21.75	69.5185	28.2371	5.29013	-2.64369	0	0	-7.462	0	-13.2667	-2.77352
2006-01-26 10:00:00	10.6028	71.2871	37.1059	5.42496	-2.84624	0	0	-7.462	0	-13.2667	-2.77352
2006-01-26 11:00:00	7.44574	70.8462	40.3376	5.43651	-2.84624	0	0	-7.462	0	-13.2667	-2.77352
2006-01-26 12:00:00	9.72746	69.6447	38.0802	5.28724	-2.84624	0	0	-7.462	0	-13.2667	-2.77352
2006-01-26 13:00:00	15.3728	69.4358	31.8691	5.19189	-1.38253	0	0	-7.462	0	-13.2667	-2.77352
2006-01-26 14:00:00	24.2275	69.0197	21.0915	5.10426	-0.910715	0	0	-7.462	0	-13.2667	-2.77352
2006-01-26 15:00:00	29	68.6702	8.18598	5.15626	0	0	0	-3.40541	0	-13.2667	0
2006-01-26 16:00:00	29	69.8153	0.640129	5.12352	0	0	0	0	0	-11.8005	0
2006-01-26 17:00:00	29	70.724	0	5.24872	0	0	0	0	0	-10.4698	0
2006-01-26 18:00:00	29	70.346	0	5.84389	0	0	0	0	0	-1.89329	0
2006-01-26 19:00:00	29	69.0359	0	6.19348	0	0.473133	0	0	0	0	0
2006-01-26 20:00:00	29	67.5292	0	5.81115	0	0	0	0	0	-1.21092	0
2006-01-26 21:00:00	29	65.3293	0	5.31902	0	0	0	0	0	-2.48391	0
2006-01-26 22:00:00	29	62.5249	0	4.78355	0	0	0	0	0	-3.02678	0
2006-01-26 23:00:00	29	60.6554	0	4.70362	0	0.934679	0	0	0	0	0
2006-01-27	29	60.2401	0	4.68243	0	0	0	0	0	-2.72914	0
2006-01-27 01:00:00	29	60.3459	0	4.29624	0	0	0	0	0	-3.91108	0
2006-01-27 02:00:00	29	60.7463	0	3.96976	0	0	0	0	0	-8.35149	0
2006-01-27 03:00:00	29	61.1196	0	3.85131	0	0	0	0	0	-10.152	0
2006-01-27 04:00:00	29	61.2257	0	3.90427	0	0	0	0	0	-9.18243	0
2006-01-27 05:00:00	29	60.652	0	4.0054	0	0	0	0	0	-6.39283	0
2006-01-27 06:00:00	29	59.6132	0	4.21342	0	0	0	0	0	-3.0515	0
2006-01-27 07:00:00	29	58.2291	0.900928	4.64391	0	0	0	0	0	-0.0615214	0
2006-01-27 08:00:00	29	56.867	8.21547	5.36428	0	0	0	0	0	-7.192	0
2006-01-27 09:00:00	29	54.7107	17.7183	5.51741	0	0	0	0	0	-12.9138	0
2006-01-27 10:00:00	29	51.1115	23.7812	5.60216	-1.09183	0	0	-1.2817	0	-13.2667	0
2006-01-27 11:00:00	29	47.4104	25.8869	5.65128	-0.554736	0	0	0	0	-13.2667	0
2006-01-27 12:00:00	29	45.2325	24.083	5.51356	0	0	0	0	0	-8.44382	0
2006-01-27 13:00:00	29	44.6219	18.9174	5.21308	0	0	0	0	0	-1.75832	0
2006-01-27 14:00:00	29	45.5359	11.7374	5.03106	0	0	2.40806	0	0	0	0
2006-01-27 15:00:00	29	47.0051	4.48868	4.91068	0	2.84624	4.64642	0	0	0	0
2006-01-27 16:00:00	29	49.076	0.266305	4.84519	0	0	0	0	8.32044	0	0
2006-01-27 17:00:00	29	49.9438	0	5.19671	0	2.84624	4.60123	0	0	0	0
2006-01-27 18:00:00	29	49.0041	0	10.3419	0	0	0	0	11.193	0	0
2006-01-27 19:00:00	29	47.3883	0	6.08466	0	0	7.28909	0	11.1776	0	0
2006-01-27 20:00:00	29	45.5429	0	5.88916	0	0	6.96749	0	11.2033	0	0
2006-01-27 21:00:00	29	43.4284	0	7.73924	0	2.84624	0	0	11.251	0	0
2006-01-27 22:00:00	29	41.4406	0	4.93283	0	0	4.61206	0	11.284	0	0
2006-01-27 23:00:00	29	40.5214	0	6.90731	0	0	8.2	0	11.2334	0	0
2006-01-28	29	40.4911	0	4.71229	0	0	8.2	0	5.62377	0	0
2006-01-28 01:00:00	29	41.4658	0	4.46382	0	2.27699	0	0	9.37239	0	0
2006-01-28 02:00:00	29	43.2831	0	4.15371	0	0.705969	5.15481	0	0	0	0
2006-01-28 03:00:00	29	46.2949	0	3.93606	0	0	0	0	1.57378	0	0
2006-01-28 04:00:00	29	50.1463	0	3.83012	0	0	0	0	0	-1.27713	0
2006-01-28 05:00:00	29	53.6326	0	3.88309	0	0	0	0	0	-3.39888	0
2006-01-28 06:00:00	29	56.8089	0	4.094	0	0	0	0	0	-5.13093	0
2006-01-28 07:00:00	29	58.9955	0.421699	4.51678	0	0	0	0	0	-6.41982	0
2006-01-28 08:00:00	29	60.6434	4.42013	5.05707	0	0	0	-0.449677	0	-13.2667	0
2006-01-28 09:00:00	29	62.1541	9.87322	5.32287	0	0	0	-5.59899	0	-13.2667	0
2006-01-28 10:00:00	29	63.7806	14.4143	5.25064	-3.10647	0	0	-7.462	0	-13.2667	0
2006-01-28 11:00:00	29	65.5311	15.8613	5.25064	-3.41171	0	0	-7.462	0	-13.2667	-1.8212
2006-01-28 12:00:00	29	67.2407	15.6419	5.21212	-2.84624	0	0	-7.462	0	-13.2667	-2.0827
2006-01-28 13:00:00	29	68.5491	13.5338	5.10522	-2.84624	0	0	-7.462	0	-13.2667	-0.706403
2006-01-28 14:00:00	29	68.0378	9.57106	4.798	-0.921927	0	0	-7.462	0	-13.2667	0
2006-01-28 15:00:00	29	70.8926	4.68585	4.58227	0	0	0	-6.25476	0	-13.2667	0
2006-01-28 16:00:00	29	74.0426	0.576395	4.33669	0	0	0	-6.44208	0	-13.2667	0
2006-01-28 17:00:00	29	74.7908	0	4.27987	0	0	0	-7.04843	0	-13.2667	0
2006-01-28 18:00:00	29	74.1056	0	4.77489	0	1.32035	0	0	0	-13.2667	0
2006-01-28 19:00:00	29	71.9989	0	5.45096	0	2.84624	0	0	0	-10.4523	0
2006-01-28 20:00:00	29	69.4449	0	5.33732	0	0	0	0	0	-6.38883	0
2006-01-28 21:00:00	29	67.0745	0	4.87697	0	0	0	0	0	-7.69906	0
2006-01-28 22:00:00	29	64.2161	0	4.36558	0	2.84624	0	0	0	-11.1537	0
2006-01-28 23:00:00	29	62.1524	0	4.41277	0	3.55221	0	0	0	-5.19096	0
2006-01-29	29	60.232	0	4.36655	0	0	0	0	0	-7.52819	0
2006-01-29 01:00:00	29	59.1357	0	3.97939	0	0	0	0	0	-7.37307	0
2006-01-29 02:00:00	29	59.1179	0	3.88405	0	0.663317	0	0	0	-12.1864	0
2006-01-29 03:00:00	29	60.4422	0	3.89175	-1.02441	0	0	0	0	-13.2667	0
2006-01-29 04:00:00	29	62.6288	0	3.83493	-2.39865	0	0	-0.0834873	0	-13.2667	0
2006-01-29 05:00:00	29	64.6203	0	3.72322	-1.90546	0	0	0	0	-13.2667	0
2006-01-29 06:00:00	29	66.7199	0	3.93702	0	1.31313	0	0	0	-13.2667	0
2006-01-29 07:00:00	29	69.1859	0.956282	4.47634	0	3.24275	0	0	0	-12.5936	0
2006-01-29 08:00:00	29	67.6267	6.53763	4.90297	0	0	0	-0.230788	0	-13.2667	0
2006-01-29 09:00:00	29	64.3969	13.413	5.30746	0	0	0	-2.88398	0	-13.2667	0
2006-01-29 10:00:00	29	64.0989	19.0304	5.35465	-1.36729	0	0	-7.462	0	-13.2667	0
2006-01-29 11:00:00	28.2842	66.2422	21.521	5.41147	-2.92881	0	0	-7.462	0	-13.2667	-2.77352
2006-01-29 12:00:00	26.5387	68.5372	21.2351	5.45192	-3.58937	0	0	-7.462	0	-13.2667	-2.77352
2006-01-29 13:00:00	29	69.517	17.445	5.34695	-2.84624	0	0	-7.462	0	-13.2667	-1.5202
2006-01-29 14:00:00	29	70.0993	11.4487	5.13122	-0.0945241	0	0	-7.462	0	-13.2667	0
2006-01-29 15:00:00	29	74.7741	4.71616	4.92127	0	0	0	-5.93456	0	-13.2667	0
2006-01-29 16:00:00	29	80.1179	0.282529	4.85001	-1.07378	0	0	-7.462	0	-13.2667	0
2006-01-29 17:00:00	29	81.7138	0	4.94535	-1.57564	0	0	-7.462	0	-13.2667	0
2006-01-29 18:00:00	29	80.737	0	5.08018	0	0.985057	0	0	0	-13.2667	0
2006-01-29 19:00:00	29	78.9883	0	5.7784	0	2.84624	0	0	0	-12.2906	0
2006-01-29 20:00:00	29	77.0777	0	5.70906	0	1.56693	0	0	0	-13.2667	0
2006-01-29 21:00:00	29	75.0553	0	5.63202	-1.40151	0	0	0	0	-13.2667	0
2006-01-29 22:00:00	29	72.3679	0	5.22464	-2.48376	0	0	0	0	-13.2667	0
2006-01-29 23:00:00	29	69.7553	0	5.33154	0	2.84624	0	0	0	-13.2101	0
2006-01-30	29	67.4145	0	5.08981	0	0	0	0	0	-11.4325	0
Subfigure b
date	nuclear	wind	pv	hydro	battery charging	battery discharging	phs discharging	phs charging	peaking plants	electrolysis	methanation
2006-01-26	29	53.709	0	4.39159	0	0	0	0	17.4013	-5.70776	0
2006-01-26 01:00:00	29	54.3251	0	3.86575	0	0	0	0	16.9127	-5.70776	0
2006-01-26 02:00:00	29	54.98	0	3.71648	0	0	0	0	12.3173	-5.70776	0
2006-01-26 03:00:00	29	55.3835	0	3.79834	0	0	0	0	10.4783	-5.70776	0
2006-01-26 04:00:00	29	56.368	0	3.79641	0	0	0	0	10.805	-5.70776	0
2006-01-26 05:00:00	29	57.5588	0	3.87923	0	0	0	0	11.8947	-5.70776	0
2006-01-26 06:00:00	29	59.6117	0	3.96013	0	0	0	0	15.0371	-5.70776	0
2006-01-26 07:00:00	29	61.5745	2.9654	4.60635	0	0	0	0	16.1711	-5.70776	0
2006-01-26 08:00:00	29	63.0285	14.3698	4.98098	0	0	0	0	0	-3.68462	0
2006-01-26 09:00:00	29	65.5341	25.8925	5.29013	0	0	0	-7.462	0	-10.2838	0
2006-01-26 10:00:00	22.0741	67.1988	34.0248	5.42496	0	0	0	-7.462	0	-11.4561	-3.17214
2006-01-26 11:00:00	18.4909	66.6915	36.9882	5.43651	0	0	0	-7.462	0	-11.4561	-3.17214
2006-01-26 12:00:00	19.7952	65.5708	34.9183	5.28724	-0.0518164	0	0	-7.462	0	-11.4561	-3.17214
2006-01-26 13:00:00	26.2439	65.3504	29.2229	5.19189	-0.466348	0	0	-7.462	0	-11.4561	-3.17214
2006-01-26 14:00:00	29	64.862	19.3402	5.10426	0	0	0	-7.462	0	-10.1077	0
2006-01-26 15:00:00	29	64.2944	7.50627	5.15626	0	0	0	0	0.368556	-5.70776	0
2006-01-26 16:00:00	29	65.2851	0.586977	5.12352	0	0	0	0	5.52897	-5.70776	0
2006-01-26 17:00:00	29	66.1042	0	5.24872	0	0	0	0	7.8472	-5.70776	0
2006-01-26 18:00:00	29	65.6974	0	5.84389	0	0	0	0	17.2135	-5.70776	0
2006-01-26 19:00:00	29	64.3742	0	6.19348	0	0	0	0	12.934	0	0
2006-01-26 20:00:00	29	62.8993	0	5.81115	0	0	0	0	16.1651	-5.70776	0
2006-01-26 21:00:00	29	60.8481	0	5.31902	0	0	0	0	14.1727	-5.70776	0
2006-01-26 22:00:00	29	58.1925	0	4.78355	0	0	0	0	13.2908	-5.70776	0
2006-01-26 23:00:00	29	56.3563	0	4.70362	0	0	0	-3.74153	22.6726	-5.70776	0
2006-01-27	29	55.8326	0	4.68243	0	0	0	0	15.2677	-5.70776	0
2006-01-27 01:00:00	29	55.7839	0	4.29624	0	0	0	0	15.141	-5.70776	0
2006-01-27 02:00:00	29	56.0197	0	3.96976	0	0	0	0	11.3156	-5.70776	0
2006-01-27 03:00:00	29	56.2629	0	3.85131	0	0	0	0	9.87023	-5.70776	0
2006-01-27 04:00:00	29	56.3113	0	3.90427	0	0	0	0	11.7983	-5.70776	0
2006-01-27 05:00:00	29	55.7535	0	4.0054	0	0	0	0	15.4728	-5.70776	0
2006-01-27 06:00:00	29	54.7811	0	4.21342	0	0	0	0	19.8736	-5.70776	0
2006-01-27 07:00:00	29	53.5197	0.826121	4.64391	0	0	0	0	22.6726	-4.88922	0
2006-01-27 08:00:00	29	52.3612	7.53331	5.36428	0	0	0	0	15.6385	-5.70776	0
2006-01-27 09:00:00	29	50.6137	16.2471	5.51741	0	0	0	0	9.39631	-5.70776	0
2006-01-27 10:00:00	29	47.3048	21.8065	5.60216	0	0	0	0	5.98232	-5.70776	0
2006-01-27 11:00:00	29	43.8347	23.7374	5.65128	0	0	0	0	1.13638	0	0
2006-01-27 12:00:00	29	41.7882	22.0833	5.51356	0	0	0	0	11.0398	-5.70776	0
2006-01-27 13:00:00	29	41.2455	17.3466	5.21308	0	0	0	0	16.5529	-5.70776	0
2006-01-27 14:00:00	29	42.1248	10.7628	5.03106	0	0	0	0	19.2571	-5.70776	0
2006-01-27 15:00:00	29	43.4756	4.11597	4.91068	0	0	0	-3.84665	22.6726	0	0
2006-01-27 16:00:00	29	45.3472	0.244193	4.84519	0	0	0	0	22.6726	-2.26943	0
2006-01-27 17:00:00	29	46.1226	0	5.19671	0	0	0	0	22.6726	-1.94615	0
2006-01-27 18:00:00	29	45.2204	0	13.0044	0	0	0	0	22.6726	0	0
2006-01-27 19:00:00	29	43.6668	0	14.8329	0	0	0	0	22.6726	0	0
2006-01-27 20:00:00	29	41.8546	0	13.4075	0	0	0	0	22.6726	0	0
2006-01-27 21:00:00	29	39.7675	0	10.4811	0	0	0	0	22.6726	0	0
2006-01-27 22:00:00	29	37.7768	0	9.25113	0	0	0	0	22.6726	0	0
2006-01-27 23:00:00	29	36.7681	0	13.651	0	0.44303	2.78525	0	22.6726	0	0
2006-01-28	29	36.6757	0	7.11597	0	0	0	0	22.6726	0	0
2006-01-28 01:00:00	29	37.5912	0	5.60228	0	0	0	0	22.6726	0	0
2006-01-28 02:00:00	29	39.3507	0	4.15371	0	0	0	0	22.6726	-4.1674	0
2006-01-28 03:00:00	29	42.2138	0	3.93606	0	0	0	0	20.2872	-5.70776	0
2006-01-28 04:00:00	29	45.8327	0	3.83012	0	0	0	0	18.5188	-5.70776	0
2006-01-28 05:00:00	29	49.1356	0	3.88309	0	0	0	0	17.4304	-5.70776	0
2006-01-28 06:00:00	29	52.1198	0	4.094	0	0	0	0	11.2451	0	0
2006-01-28 07:00:00	29	54.1837	0.386684	4.51678	0	0	0	0	16.4592	-5.70776	0
2006-01-28 08:00:00	29	55.7594	4.05311	5.05707	0	0	0	0	8.50445	-5.70776	0
2006-01-28 09:00:00	29	57.3711	9.05342	5.32287	0	0	0	0	2.85687	-5.70776	0
2006-01-28 10:00:00	29	59.0496	13.2174	5.25064	0	0	0	-2.6375	0	-5.70776	0
2006-01-28 11:00:00	29	60.7655	14.5443	5.25064	0	0	0	-5.45908	0	-5.70776	0
2006-01-28 12:00:00	29	62.4562	14.3431	5.21212	0	0	0	-7.462	1.45748	-5.70776	0
2006-01-28 13:00:00	29	63.743	12.4101	5.10522	0	0	0	-5.41907	0	-5.70776	0
2006-01-28 14:00:00	29	63.1639	8.77634	4.798	0	0	0	-3.89948	0	-5.70776	0
2006-01-28 15:00:00	29	65.8973	4.29677	4.58227	0	0	0	-1.41717	0	-5.70776	0
2006-01-28 16:00:00	29	68.9303	0.528535	4.33669	0	0	0	-0.978783	0	-5.70776	0
2006-01-28 17:00:00	29	69.628	0	4.27987	0	0	0	-0.519994	0	-5.70776	0
2006-01-28 18:00:00	29	68.9558	0	4.77489	0	0	0	0	8.68575	-5.70776	0
2006-01-28 19:00:00	29	66.8866	0	5.45096	0	0	0	0	11.926	-5.70776	0
2006-01-28 20:00:00	29	64.4006	0	5.33732	0	0	0	0	12.2254	-5.70776	0
2006-01-28 21:00:00	29	62.1269	0	4.87697	0	0	0	0	10.181	-5.70776	0
2006-01-28 22:00:00	29	59.4043	0	4.36558	0	0	0	0	9.22428	-5.70776	0
2006-01-28 23:00:00	29	57.3997	0	4.41277	0	0	0	0	17.7462	-5.70776	0
2006-01-29	29	55.5573	0	4.36655	0	0	0	0	3.26325	0	0
2006-01-29 01:00:00	29	54.4986	0	3.97939	0	0	0	0	9.78764	-5.70776	0
2006-01-29 02:00:00	29	54.4504	0	3.88405	0	0	0	0	6.01754	-5.70776	0
2006-01-29 03:00:00	29	55.6968	0	3.89175	0	0	0	0	3.50223	-5.70776	0
2006-01-29 04:00:00	29	57.8227	0	3.83493	0	0	0	0	2.80422	-5.70776	0
2006-01-29 05:00:00	29	59.7724	0	3.72322	0	0	0	0	4.12184	-5.70776	0
2006-01-29 06:00:00	29	61.8142	0	3.93702	0	0	0	0	8.27201	-5.70776	0
2006-01-29 07:00:00	29	64.1777	0.876879	4.47634	0	0	0	0	11.5809	-5.70776	0
2006-01-29 08:00:00	29	62.6012	5.99479	4.90297	0	0	0	0	7.04127	-5.70776	0
2006-01-29 09:00:00	29	59.546	12.2992	5.30746	0	0	0	0	4.08516	-5.70776	0
2006-01-29 10:00:00	29	59.3564	17.4502	5.35465	0	0	0	-2.20108	0	-5.70776	0
2006-01-29 11:00:00	29	61.4924	19.734	5.41147	0	0	0	-7.462	0	-5.9827	0
2006-01-29 12:00:00	29	63.7182	19.4719	5.45192	-0.466348	0	0	-7.462	0	-8.57591	0
2006-01-29 13:00:00	29	64.5694	15.9965	5.34695	0	0	0	-7.462	0.412779	-5.70776	0
2006-01-29 14:00:00	29	65.0563	10.4981	5.13122	0	0	0	-7.462	3.58305	-5.70776	0
2006-01-29 15:00:00	29	69.6027	4.32456	4.92127	0	0	0	-2.3529	0.189714	-5.70776	0
2006-01-29 16:00:00	29	74.7689	0.25907	4.85001	0	0	0	-4.25586	0	-5.70776	0
2006-01-29 17:00:00	29	76.2464	0	4.94535	0	0	0	-3.78894	0	-5.70776	0
2006-01-29 18:00:00	29	75.2262	0	5.08018	0	0	0	0	1.26839	0	0
2006-01-29 19:00:00	29	73.4746	0	5.7784	0	0	0	0	8.94246	-5.70776	0
2006-01-29 20:00:00	29	71.5871	0	5.70906	0	0	0	0	5.96492	-5.70776	0
2006-01-29 21:00:00	29	69.6094	0	5.63202	0	0	0	0	2.42742	-5.70776	0
2006-01-29 22:00:00	29	66.9856	0	5.22464	0	0	0	0	1.10686	-5.70776	0
2006-01-29 23:00:00	29	64.4568	0	5.33154	0	0	0	0	7.9826	-5.70776	0
2006-01-30	29	62.2185	0	5.08981	0	0	0	0	5.52296	-5.70776	0

## Sheet: Supplementary Figure 4
Subfigure a
date	heat_elec	heat_elec
2006-01-26	16.5035	23.1614
2006-01-26 01:00:00	18.3896	25.8084
2006-01-26 02:00:00	19.3327	27.1319
2006-01-26 03:00:00	19.8042	27.7937
2006-01-26 04:00:00	21.6903	30.4407
2006-01-26 05:00:00	23.5765	33.0877
2006-01-26 06:00:00	25.9341	36.3965
2006-01-26 07:00:00	27.3487	38.3818
2006-01-26 08:00:00	24.991	35.073
2006-01-26 09:00:00	23.1049	32.426
2006-01-26 10:00:00	21.2188	29.779
2006-01-26 11:00:00	19.3327	27.1319
2006-01-26 12:00:00	17.4466	24.4849
2006-01-26 13:00:00	16.032	22.4997
2006-01-26 14:00:00	14.1459	19.8526
2006-01-26 15:00:00	15.5605	21.8379
2006-01-26 16:00:00	17.4466	24.4849
2006-01-26 17:00:00	19.8042	27.7937
2006-01-26 18:00:00	21.6903	30.4407
2006-01-26 19:00:00	19.3327	27.1319
2006-01-26 20:00:00	17.4466	24.4849
2006-01-26 21:00:00	16.032	22.4997
2006-01-26 22:00:00	15.5605	21.8379
2006-01-26 23:00:00	19.8042	27.7937
2006-01-27	19.8547	27.7362
2006-01-27 01:00:00	22.1238	30.9061
2006-01-27 02:00:00	23.2584	32.491
2006-01-27 03:00:00	23.8256	33.2835
2006-01-27 04:00:00	26.0947	36.4533
2006-01-27 05:00:00	28.3639	39.6232
2006-01-27 06:00:00	31.2002	43.5855
2006-01-27 07:00:00	32.9021	45.9629
2006-01-27 08:00:00	30.0657	42.0006
2006-01-27 09:00:00	27.7966	38.8307
2006-01-27 10:00:00	25.5275	35.6609
2006-01-27 11:00:00	23.2584	32.491
2006-01-27 12:00:00	20.9893	29.3212
2006-01-27 13:00:00	19.2874	26.9438
2006-01-27 14:00:00	17.0183	23.7739
2006-01-27 15:00:00	18.7201	26.1513
2006-01-27 16:00:00	20.9893	29.3212
2006-01-27 17:00:00	23.8256	33.2835
2006-01-27 18:00:00	26.0947	36.4533
2006-01-27 19:00:00	23.2584	32.491
2006-01-27 20:00:00	20.9893	29.3212
2006-01-27 21:00:00	19.2874	26.9438
2006-01-27 22:00:00	18.7201	26.1513
2006-01-27 23:00:00	23.8256	33.2835
2006-01-28	18.8973	26.3344
2006-01-28 01:00:00	21.0569	29.344
2006-01-28 02:00:00	22.1368	30.8489
2006-01-28 03:00:00	22.6767	31.6013
2006-01-28 04:00:00	24.8364	34.6109
2006-01-28 05:00:00	26.9961	37.6206
2006-01-28 06:00:00	29.6957	41.3826
2006-01-28 07:00:00	31.3155	43.6399
2006-01-28 08:00:00	28.6158	39.8778
2006-01-28 09:00:00	26.4562	36.8682
2006-01-28 10:00:00	24.2965	33.8585
2006-01-28 11:00:00	22.1368	30.8489
2006-01-28 12:00:00	19.9771	27.8392
2006-01-28 13:00:00	18.3573	25.582
2006-01-28 14:00:00	16.1976	22.5723
2006-01-28 15:00:00	17.8174	24.8296
2006-01-28 16:00:00	19.9771	27.8392
2006-01-28 17:00:00	22.6767	31.6013
2006-01-28 18:00:00	24.8364	34.6109
2006-01-28 19:00:00	22.1368	30.8489
2006-01-28 20:00:00	19.9771	27.8392
2006-01-28 21:00:00	18.3573	25.582
2006-01-28 22:00:00	17.8174	24.8296
2006-01-28 23:00:00	22.6767	31.6013
2006-01-29	14.9679	21.0847
2006-01-29 01:00:00	16.6785	23.4943
2006-01-29 02:00:00	17.5338	24.6992
2006-01-29 03:00:00	17.9615	25.3016
2006-01-29 04:00:00	19.6721	27.7113
2006-01-29 05:00:00	21.3827	30.1209
2006-01-29 06:00:00	23.521	33.133
2006-01-29 07:00:00	24.8039	34.9403
2006-01-29 08:00:00	22.6657	31.9282
2006-01-29 09:00:00	20.955	29.5185
2006-01-29 10:00:00	19.2444	27.1089
2006-01-29 11:00:00	17.5338	24.6992
2006-01-29 12:00:00	15.8232	22.2895
2006-01-29 13:00:00	14.5402	20.4822
2006-01-29 14:00:00	12.8296	18.0726
2006-01-29 15:00:00	14.1126	19.8798
2006-01-29 16:00:00	15.8232	22.2895
2006-01-29 17:00:00	17.9615	25.3016
2006-01-29 18:00:00	19.6721	27.7113
2006-01-29 19:00:00	17.5338	24.6992
2006-01-29 20:00:00	15.8232	22.2895
2006-01-29 21:00:00	14.5402	20.4822
2006-01-29 22:00:00	14.1126	19.8798
2006-01-29 23:00:00	17.9615	25.3016
2006-01-30	14.6547	20.7065
Subfigure b
date	heat_gas	heat_gas
2006-01-26	18.7038	0.678479
2006-01-26 01:00:00	20.8413	0.756019
2006-01-26 02:00:00	21.9101	0.794789
2006-01-26 03:00:00	22.4445	0.814175
2006-01-26 04:00:00	24.5821	0.891715
2006-01-26 05:00:00	26.7197	0.969255
2006-01-26 06:00:00	29.3916	1.06618
2006-01-26 07:00:00	30.9948	1.12434
2006-01-26 08:00:00	28.3228	1.02741
2006-01-26 09:00:00	26.1853	0.94987
2006-01-26 10:00:00	24.0477	0.87233
2006-01-26 11:00:00	21.9101	0.794789
2006-01-26 12:00:00	19.7726	0.717249
2006-01-26 13:00:00	18.1694	0.659094
2006-01-26 14:00:00	16.0318	0.581553
2006-01-26 15:00:00	17.635	0.639709
2006-01-26 16:00:00	19.7726	0.717249
2006-01-26 17:00:00	22.4445	0.814175
2006-01-26 18:00:00	24.5821	0.891715
2006-01-26 19:00:00	21.9101	0.794789
2006-01-26 20:00:00	19.7726	0.717249
2006-01-26 21:00:00	18.1694	0.659094
2006-01-26 22:00:00	17.635	0.639709
2006-01-26 23:00:00	22.4445	0.814175
2006-01-27	21.3727	0.80065
2006-01-27 01:00:00	23.8152	0.892153
2006-01-27 02:00:00	25.0365	0.937905
2006-01-27 03:00:00	25.6472	0.960781
2006-01-27 04:00:00	28.0898	1.05228
2006-01-27 05:00:00	30.5324	1.14379
2006-01-27 06:00:00	33.5856	1.25816
2006-01-27 07:00:00	35.4176	1.32679
2006-01-27 08:00:00	32.3643	1.21241
2006-01-27 09:00:00	29.9217	1.12091
2006-01-27 10:00:00	27.4791	1.02941
2006-01-27 11:00:00	25.0365	0.937905
2006-01-27 12:00:00	22.594	0.846402
2006-01-27 13:00:00	20.762	0.777775
2006-01-27 14:00:00	18.3194	0.686272
2006-01-27 15:00:00	20.1514	0.754899
2006-01-27 16:00:00	22.594	0.846402
2006-01-27 17:00:00	25.6472	0.960781
2006-01-27 18:00:00	28.0898	1.05228
2006-01-27 19:00:00	25.0365	0.937905
2006-01-27 20:00:00	22.594	0.846402
2006-01-27 21:00:00	20.762	0.777775
2006-01-27 22:00:00	20.1514	0.754899
2006-01-27 23:00:00	25.6472	0.960781
2006-01-28	20.6087	0.794397
2006-01-28 01:00:00	22.9639	0.885185
2006-01-28 02:00:00	24.1416	0.930579
2006-01-28 03:00:00	24.7304	0.953276
2006-01-28 04:00:00	27.0857	1.04406
2006-01-28 05:00:00	29.4409	1.13485
2006-01-28 06:00:00	32.385	1.24834
2006-01-28 07:00:00	34.1515	1.31643
2006-01-28 08:00:00	31.2074	1.20294
2006-01-28 09:00:00	28.8521	1.11216
2006-01-28 10:00:00	26.4968	1.02137
2006-01-28 11:00:00	24.1416	0.930579
2006-01-28 12:00:00	21.7863	0.839791
2006-01-28 13:00:00	20.0198	0.771699
2006-01-28 14:00:00	17.6646	0.680911
2006-01-28 15:00:00	19.431	0.749002
2006-01-28 16:00:00	21.7863	0.839791
2006-01-28 17:00:00	24.7304	0.953276
2006-01-28 18:00:00	27.0857	1.04406
2006-01-28 19:00:00	24.1416	0.930579
2006-01-28 20:00:00	21.7863	0.839791
2006-01-28 21:00:00	20.0198	0.771699
2006-01-28 22:00:00	19.431	0.749002
2006-01-28 23:00:00	24.7304	0.953276
2006-01-29	17.4214	0.612703
2006-01-29 01:00:00	19.4124	0.682726
2006-01-29 02:00:00	20.4079	0.717738
2006-01-29 03:00:00	20.9056	0.735244
2006-01-29 04:00:00	22.8966	0.805267
2006-01-29 05:00:00	24.8877	0.87529
2006-01-29 06:00:00	27.3764	0.962819
2006-01-29 07:00:00	28.8697	1.01534
2006-01-29 08:00:00	26.3809	0.927808
2006-01-29 09:00:00	24.3899	0.857785
2006-01-29 10:00:00	22.3989	0.787761
2006-01-29 11:00:00	20.4079	0.717738
2006-01-29 12:00:00	18.4169	0.647715
2006-01-29 13:00:00	16.9236	0.595197
2006-01-29 14:00:00	14.9326	0.525174
2006-01-29 15:00:00	16.4259	0.577692
2006-01-29 16:00:00	18.4169	0.647715
2006-01-29 17:00:00	20.9056	0.735244
2006-01-29 18:00:00	22.8966	0.805267
2006-01-29 19:00:00	20.4079	0.717738
2006-01-29 20:00:00	18.4169	0.647715
2006-01-29 21:00:00	16.9236	0.595197
2006-01-29 22:00:00	16.4259	0.577692
2006-01-29 23:00:00	20.9056	0.735244
2006-01-30	17.182	0.586304

## Sheet: Supplementary Figure 6
Type	Housing type	Occupancy status	Income tenant	Ban
Insulation	Single-family	Owner-occupied	C1	-1.55236
Insulation	Single-family	Owner-occupied	C2	-1.75744
Insulation	Single-family	Owner-occupied	C3	-1.50257
Insulation	Single-family	Owner-occupied	C4	-2.24619
Insulation	Single-family	Owner-occupied	C5	-3.90671
Insulation	Single-family	Privately rented	C1	5.26384
Insulation	Single-family	Privately rented	C2	5.22069
Insulation	Single-family	Privately rented	C3	5.30004
Insulation	Single-family	Privately rented	C4	5.65408
Insulation	Single-family	Privately rented	C5	6.07147
Insulation	Multi-family	Owner-occupied	C1	-1.94998
Insulation	Multi-family	Owner-occupied	C2	-5.92768
Insulation	Multi-family	Owner-occupied	C3	-7.11448
Insulation	Multi-family	Owner-occupied	C4	-6.93592
Insulation	Multi-family	Owner-occupied	C5	-6.80742
Insulation	Multi-family	Privately rented	C1	0.0976214
Insulation	Multi-family	Privately rented	C2	0.335356
Insulation	Multi-family	Privately rented	C3	0.526228
Insulation	Multi-family	Privately rented	C4	0.713799
Insulation	Multi-family	Privately rented	C5	1.47391
Subsidies insulation	Single-family	Owner-occupied	C1	0.0504744
Subsidies insulation	Single-family	Owner-occupied	C2	0.161626
Subsidies insulation	Single-family	Owner-occupied	C3	-0.348133
Subsidies insulation	Single-family	Owner-occupied	C4	-0.109125
Subsidies insulation	Single-family	Owner-occupied	C5	0.248233
Subsidies insulation	Single-family	Privately rented	C1	-1.71243
Subsidies insulation	Single-family	Privately rented	C2	-1.66154
Subsidies insulation	Single-family	Privately rented	C3	-1.60832
Subsidies insulation	Single-family	Privately rented	C4	-1.67709
Subsidies insulation	Single-family	Privately rented	C5	-1.66189
Subsidies insulation	Multi-family	Owner-occupied	C1	0.820064
Subsidies insulation	Multi-family	Owner-occupied	C2	2.04889
Subsidies insulation	Multi-family	Owner-occupied	C3	2.15294
Subsidies insulation	Multi-family	Owner-occupied	C4	1.85799
Subsidies insulation	Multi-family	Owner-occupied	C5	1.69752
Subsidies insulation	Multi-family	Privately rented	C1	-0.220134
Subsidies insulation	Multi-family	Privately rented	C2	-0.360803
Subsidies insulation	Multi-family	Privately rented	C3	-0.463012
Subsidies insulation	Multi-family	Privately rented	C4	-0.541797
Subsidies insulation	Multi-family	Privately rented	C5	-0.891484
Heater	Single-family	Owner-occupied	C1	11.4669
Heater	Single-family	Owner-occupied	C2	22.0185
Heater	Single-family	Owner-occupied	C3	23.351
Heater	Single-family	Owner-occupied	C4	24.2583
Heater	Single-family	Owner-occupied	C5	27.6513
Heater	Single-family	Privately rented	C1	13.5648
Heater	Single-family	Privately rented	C2	12.3939
Heater	Single-family	Privately rented	C3	11.0238
Heater	Single-family	Privately rented	C4	13.1666
Heater	Single-family	Privately rented	C5	18.108
Heater	Multi-family	Owner-occupied	C1	50.0657
Heater	Multi-family	Owner-occupied	C2	52.065
Heater	Multi-family	Owner-occupied	C3	44.7622
Heater	Multi-family	Owner-occupied	C4	44.3961
Heater	Multi-family	Owner-occupied	C5	38.3759
Heater	Multi-family	Privately rented	C1	12.3873
Heater	Multi-family	Privately rented	C2	15.8823
Heater	Multi-family	Privately rented	C3	15.7967
Heater	Multi-family	Privately rented	C4	16.7443
Heater	Multi-family	Privately rented	C5	20.8768
Subsidies heater	Single-family	Owner-occupied	C1	-47.2064
Subsidies heater	Single-family	Owner-occupied	C2	-30.7128
Subsidies heater	Single-family	Owner-occupied	C3	-19.429
Subsidies heater	Single-family	Owner-occupied	C4	-19.0623
Subsidies heater	Single-family	Owner-occupied	C5	-12.0557
Subsidies heater	Single-family	Privately rented	C1	-16.9016
Subsidies heater	Single-family	Privately rented	C2	-15.4583
Subsidies heater	Single-family	Privately rented	C3	-13.615
Subsidies heater	Single-family	Privately rented	C4	-13.3423
Subsidies heater	Single-family	Privately rented	C5	-13.7397
Subsidies heater	Multi-family	Owner-occupied	C1	-81.1123
Subsidies heater	Multi-family	Owner-occupied	C2	-73.3662
Subsidies heater	Multi-family	Owner-occupied	C3	-43.8492
Subsidies heater	Multi-family	Owner-occupied	C4	-43.6087
Subsidies heater	Multi-family	Owner-occupied	C5	-23.1107
Subsidies heater	Multi-family	Privately rented	C1	-21.4306
Subsidies heater	Multi-family	Privately rented	C2	-22.8218
Subsidies heater	Multi-family	Privately rented	C3	-21.9814
Subsidies heater	Multi-family	Privately rented	C4	-21.5819
Subsidies heater	Multi-family	Privately rented	C5	-22.5439
Energy	Single-family	Owner-occupied	C1	-22.7902
Energy	Single-family	Owner-occupied	C2	-26.6003
Energy	Single-family	Owner-occupied	C3	-23.2896
Energy	Single-family	Owner-occupied	C4	-23.5008
Energy	Single-family	Owner-occupied	C5	-21.4677
Energy	Single-family	Privately rented	C1	-14.14
Energy	Single-family	Privately rented	C2	-13.6025
Energy	Single-family	Privately rented	C3	-12.9791
Energy	Single-family	Privately rented	C4	-13.4419
Energy	Single-family	Privately rented	C5	-14.7427
Energy	Multi-family	Owner-occupied	C1	-32.3707
Energy	Multi-family	Owner-occupied	C2	-31.3823
Energy	Multi-family	Owner-occupied	C3	-25.4921
Energy	Multi-family	Owner-occupied	C4	-25.605
Energy	Multi-family	Owner-occupied	C5	-20.9597
Energy	Multi-family	Privately rented	C1	-13.1033
Energy	Multi-family	Privately rented	C2	-14.2188
Energy	Multi-family	Privately rented	C3	-14.0182
Energy	Multi-family	Privately rented	C4	-14.2299
Energy	Multi-family	Privately rented	C5	-16.4297
Taxes	Single-family	Owner-occupied	C1	45.6584
Taxes	Single-family	Owner-occupied	C2	45.7587
Taxes	Single-family	Owner-occupied	C3	45.9273
Taxes	Single-family	Owner-occupied	C4	45.9631
Taxes	Single-family	Owner-occupied	C5	46.0116
Taxes	Single-family	Privately rented	C1	46.0557
Taxes	Single-family	Privately rented	C2	46.0699
Taxes	Single-family	Privately rented	C3	46.1018
Taxes	Single-family	Privately rented	C4	46.115
Taxes	Single-family	Privately rented	C5	46.1357
Taxes	Multi-family	Owner-occupied	C1	46.9303
Taxes	Multi-family	Owner-occupied	C2	47.0061
Taxes	Multi-family	Owner-occupied	C3	47.0044
Taxes	Multi-family	Owner-occupied	C4	47.006
Taxes	Multi-family	Owner-occupied	C5	46.9753
Taxes	Multi-family	Privately rented	C1	46.9014
Taxes	Multi-family	Privately rented	C2	46.9604
Taxes	Multi-family	Privately rented	C3	46.9782
Taxes	Multi-family	Privately rented	C4	46.9821
Taxes	Multi-family	Privately rented	C5	46.9491

## Sheet: Supplementary Figure 7
Income owner	2017
C1	540894
C2	577511
C3	861148
C4	1.46429e+06
C5	3.82391e+06

[truncated: 2 more sheets: Supplementary Figure 9, Supplementary Figure 10]
